# Supplementary material for: The impact of anxiety on gait impairments in Parkinson’s disease: insights from sensor-based gait analysis
Source: J Neuroeng Rehabil. 2024 Apr 30;21:68. doi: 10.1186/s12984-024-01364-3 (PMC11059709; doi:10.1186/s12984-024-01364-3)
Supplement: Supplementary file 1 — Supplementary Material 1 [file 12984_2024_1364_MOESM1_ESM.xlsx]

## Sheet: Sheet1
	depentvar	indepentvar	B	SE	t	p	Lower95%CI	Upper95%CI			depentvar	indepentvar	B	SE	t	p	Lower95%CI	Upper95%CI			depentvar	indepentvar	B	SE	t	p	Lower95%CI	Upper95%CI		depentvar	indepentvar	B	SE	t	p	Lower95%CI	Upper95%CI
	ST.SL	constant	0.649	0.299	2.172	0.032					ST.GV.CV	constant	16.273	5.326	3.055	0.003					DT.SL	constant	1.154	0.439	2.632	0.01				DT.GV.CV	constant	54.822	13.952	3.929	0
		Anxiety	-0.073	0.028	-2.584	0.011	-0.13	-0.02				Age	0.141	0.081	1.749	0.083	-0.02	0.3				Anxiety	-0.079	0.034	-2.328	0.022	-0.15	-0.01			Anxiety	-2.428	1.516	-1.601	0.112	-5.4	0.54
		Age	-0.005	0.001	-3.255	0.001	-0.01	0				UPDRS.III	0.101	0.045	2.271	0.025	0.01	0.19				Age	-0.006	0.002	-3.295	0.001	-0.01	0			Height..m.	-16.336	8.432	-1.937	0.055	-32.86	0.19
		Height..m.	0.59	0.16	3.684	0	0.28	0.9														Gender	0.066	0.039	1.716	0.089	-0.01	0.14			UPDRS.III	0.134	0.042	3.168	0.002	0.05	0.22
		Disease.duration..M.	0	0	-1.848	0.067	0	0														Height..m.	0.344	0.248	1.387	0.168	-0.14	0.83
		UPDRS.III	-0.005	0.001	-5.837	0	-0.01	0														Disease.duration..M.	0	0	-1.565	0.12	0	0
		MMSE	-0.005	0.003	-2.09	0.039	-0.01	0			depentvar	indepentvar	B	SE	t	p	Lower95%CI	Upper95%CI				UPDRS.III	-0.006	0.001	-6.565	0	-0.01	0		depentvar	indepentvar	B	SE	t	p	Lower95%CI	Upper95%CI
											ST.GV.AI	constant	27.512	3.631	7.577	0						MMSE	-0.008	0.003	-2.561	0.012	-0.01	0		DT.GV.AI	constant	102.168	32.336	3.16	0.002
												UPDRS.III	0.243	0.095	2.557	0.012	0.06	0.43													Anxiety	-5.334	3.514	-1.518	0.131	-12.22	1.55
																															Height..m.	-41.422	19.543	-2.12	0.036	-79.72	-3.12
	depentvar	indepentvar	B	SE	t	p	Lower95%CI	Upper95%CI													depentvar	indepentvar	B	SE	t	p	Lower95%CI	Upper95%CI			UPDRS.III	0.229	0.098	2.338	0.021	0.04	0.42
	ST.GV..m.s.	constant	1.363	0.109	12.517	0					depentvar	indepentvar	B	SE	t	p	Lower95%CI	Upper95%CI			DT.GV..m.s.	constant	1.135	0.441	2.571	0.011
		Anxiety	-0.114	0.032	-3.514	0.001	-0.18	-0.05			ST.SL.CV	constant	18.427	1.334	13.816	0						Anxiety	-0.091	0.034	-2.672	0.009	-0.16	-0.02
		Age	-0.005	0.002	-2.835	0.005	-0.01	0				UPDRS.III	0.144	0.035	4.134	0	0.08	0.21				Age	-0.006	0.002	-3.577	0	-0.01	0		depentvar	indepentvar	B	SE	t	p	Lower95%CI	Upper95%CI
		UPDRS.III	-0.005	0.001	-5.3	0	-0.01	0														Gender	0.057	0.039	1.453	0.149	-0.02	0.13		DT.SL.CV	constant	20.444	1.707	11.977	0
																						Height..m.	0.365	0.251	1.457	0.148	-0.13	0.86			Anxiety	-2.052	1.453	-1.412	0.16	-4.9	0.8
																						UPDRS.III	-0.006	0.001	-6.697	0	-0.01	0			Gender	-1.92	1.277	-1.503	0.135	-4.42	0.58
											depentvar	indepentvar	B	SE	t	p	Lower95%CI	Upper95%CI				MMSE	-0.008	0.003	-2.524	0.013	-0.01	0			UPDRS.III	0.184	0.039	4.664	0	0.11	0.26
	depentvar	indepentvar	B	SE	t	p	Lower95%CI	Upper95%CI			ST.SL.AI	constant	66.513	29.667	2.242	0.027
	ST.cadence..steps.min.	constant	147.881	22.816	6.481	0						Gender	4.464	2.944	1.516	0.132	-1.31	10.23
		Anxiety	-6.516	2.486	-2.622	0.01	-11.39	-1.64				Height..m.	-32.134	18.633	-1.725	0.087	-68.65	4.39			depentvar	indepentvar	B	SE	t	p	Lower95%CI	Upper95%CI		depentvar	indepentvar	B	SE	t	p	Lower95%CI	Upper95%CI
		Height..m.	-24.008	13.894	-1.728	0.086	-51.24	3.22				UPDRS.III	0.264	0.071	3.726	0	0.13	0.4			DT.cadence..steps.min.	constant	124.785	30.414	4.103	0				DT.SL.AI	constant	20.442	3.483	5.868	0
																						Height..m.	-27.048	18.956	-1.427	0.156	-64.2	10.1			Anxiety	-4.812	2.966	-1.622	0.107	-10.63	1
																						MMSE	0.701	0.291	2.409	0.017	0.13	1.27			Gender	-3.988	2.606	-1.53	0.128	-9.1	1.12
																															UPDRS.III	0.329	0.081	4.088	0	0.17	0.49
	depentvar	indepentvar	B	SE	t	p	Lower95%CI	Upper95%CI			depentvar	indepentvar	B	SE	t	p	Lower95%CI	Upper95%CI
	ST.stance.phase..	constant	57.095	2.383	23.958	0					ST.stride.time.CV	constant	14.045	6.226	2.256	0.026					depentvar	indepentvar	B	SE	t	p	Lower95%CI	Upper95%CI		depentvar	indepentvar	B	SE	t	p	Lower95%CI	Upper95%CI
		Anxiety	1.4	0	2.333	0.021	0.22	2.58				Age	0.149	0.095	1.573	0.118	-0.04	0.33			DT.stance.phase..	constant	58.864	2.037	28.904	0				DT.Stride.time.AI	constant	79.898	30.077	2.656	0.009
		Age	0.047	0.025	1.866	0.064	0	0.1														Anxiety	1.749	0.606	2.886	0.005	0.56	2.94			Height..m.	-30.869	18.315	-1.685	0.094	-66.77	5.03
		Weight..kg.	0.033	0.021	1.578	0.117	-0.01	0.07														Age	0.071	0.031	2.31	0.022	0.01	0.13			Anxiety	-4.745	3.277	-1.448	0.15	-11.17	1.68
		UPDRS.III	0.048	0.014	3.469	0.001	0.02	0.08			depentvar	indepentvar	B	SE	t	p	Lower95%CI	Upper95%CI				UPDRS.III	0.069	0.017	4.06	0	0.04	0.1
		HAMD	0.05	0.032	1.557	0.122	-0.01	0.11			ST.stride.time.AI	constant	7.344	10.25	0.717	0.475
												Age	0.245	0.156	1.576	0.117	-0.06	0.55
																					depentvar	indepentvar	B	SE	t	p	Lower95%CI	Upper95%CI		depentvar	indepentvar	B	SE	t	p	Lower95%CI	Upper95%CI
																					DT.Swing.phase..	constant	41.136	2.037	20.199	0				DT.Swing.time.AI	constant	44.676	9.648	4.631	0
	depentvar	indepentvar	B	SE	t	p	Lower95%CI	Upper95%CI														Anxiety	-1.749	0.606	-2.886	0.005	-2.94	-0.56			Weight..kg.	-0.238	0.154	-1.538	0.126	-0.54	0.07
	ST.Swing.phase..	constant	42.905	2.383	18.004	0					depentvar	indepentvar	B	SE	t	p	Lower95%CI	Upper95%CI				Age	-0.071	0.031	-2.31	0.022	-0.13	-0.01
		Anxiety	-1.4	0.6	-2.333	0.021	-2.58	-0.22			ST.Swing.phase.CV	constant	22.091	0.658	33.585	0						UPDRS.III	-0.069	0.017	-4.06	0	-0.1	-0.04
		Age	-0.047	0.025	-1.866	0.064	-0.1	0				Anxiety	1.992	1.292	1.542	0.125	-0.54	4.52
		Weight..kg.	-0.033	0.021	-1.578	0.117	-0.07	0.01
		UPDRS.III	-0.048	0.014	-3.469	0.001	-0.08	-0.02													depentvar	indepentvar	B	SE	t	p	Lower95%CI	Upper95%CI		depentvar	indepentvar	B	SE	t	p	Lower95%CI	Upper95%CI
		HAMD	-0.05	0.032	-1.557	0.122	-0.11	0.01			depentvar	indepentvar	B	SE	t	p	Lower95%CI	Upper95%CI			DT.Stride.time.s.	constant	1.524	0.116	13.102	0				DT.TO.CV	constant	18.728	1.664	11.254	0
											ST.Swing.phase.AI	constant	71.364	30.695	2.325	0.022						MMSE	-0.01	0.005	-2.202	0.029	-0.02	0			Disease.duration..M.	0.033	0.012	2.689	0.008	0.01	0.06
												Anxiety	5.4	3.344	1.615	0.109	-1.15	11.95													UPDRS.III	0.127	0.043	2.936	0.004	0.04	0.21
												Height..m.	-29.203	18.691	-1.562	0.121	-65.84	7.43													HAMD	-0.132	0.082	-1.603	0.111	-0.29	0.03
	depentvar	indepentvar	B	SE	t	p	Lower95%CI	Upper95%CI													depentvar	indepentvar	B	SE	t	p	Lower95%CI	Upper95%CI
	ST.Stride.time.s.	constant	1.077	0.032	33.737	0															DT.double.stance.time..s.	constant	0.736	0.048	15.302	0
		Anxiety	0.083	0.03	2.791	0.006	0.02	0.14			depentvar	indepentvar	B	SE	t	p	Lower95%CI	Upper95%CI				Anxiety	0.079	0.045	1.76	0.081	-0.01	0.17
		UPDRS.III	0.001	0.001	1.504	0.135	0	0			ST.double.stance.time.CV	constant	29.544	8.019	3.684	0						UPDRS.III	0.003	0.001	2.158	0.033	0	0.01		depentvar	indepentvar	B	SE	t	p	Lower95%CI	Upper95%CI
												Height..m.	-8.056	4.89	-1.647	0.102	-17.64	1.53												DT.HS.CV	constant	23.986	1.794	13.366	0
																															Disease.duration..M.	0.031	0.013	2.368	0.019	0.01	0.06
																					depentvar	indepentvar	B	SE	t	p	Lower95%CI	Upper95%CI			UPDRS.III	0.118	0.047	2.495	0.014	0.03	0.21
	depentvar	indepentvar	B	SE	t	p	Lower95%CI	Upper95%CI			depentvar	indepentvar	B	SE	t	p	Lower95%CI	Upper95%CI			DT.Swing.time..s.	constant	0.233	0.104	2.252	0.026
	ST.double.stance.time..s.	constant	0.67	0.027	25.026	0					ST.double.stance.time.AI	constant	39.86	13.675	2.915	0.004						Height..m.	0.202	0.074	2.736	0.007	0.06	0.35
		Anxiety	0.077	0.025	3.088	0.002	0.03	0.13				Anxiety	2.123	1.49	1.425	0.157	-0.8	5.04				Weight..kg.	-0.001	0.001	-1.554	0.123	0	0
		UPDRS.III	0.002	0.001	2.173	0.032	0	0				Height..m.	-16.819	8.327	-2.02	0.045	-33.14	-0.5				Disease.duration..M.	0	0	-1.849	0.067	0	0
																						UPDRS.III	0	0	-1.454	0.148	0	0
																						MMSE	-0.003	0.001	-2.777	0.006	0	0
											depentvar	indepentvar	B	SE	t	p	Lower95%CI	Upper95%CI
	depentvar	indepentvar	B	SE	t	p	Lower95%CI	Upper95%CI			ST.TO.CV	constant	9.515	5.086	1.871	0.064
	ST.Swing.time..s.	constant	0.249	0.058	4.294	0						Anxiety	4.672	1.513	3.088	0.002	1.71	7.64			depentvar	indepentvar	B	SE	t	p	Lower95%CI	Upper95%CI
		Height..m.	0.109	0.036	2.983	0.003	0.04	0.18				Age	0.116	0.077	1.519	0.131	-0.03	0.27			DT.TO	constant	67.033	6.209	10.795	0
		Disease.duration..M.	0	0	-1.947	0.054	0	0				UPDRS.III	0.076	0.042	1.793	0.075	-0.01	0.16				Age	-0.241	0.067	-3.617	0	-0.37	-0.11
		MMSE	-0.001	0.001	-1.657	0.1	0	0														Weight..kg.	-0.082	0.056	-1.459	0.147	-0.19	0.03
																						Disease.duration..M.	-0.018	0.01	-1.74	0.084	-0.04	0
											depentvar	indepentvar	B	SE	t	p	Lower95%CI	Upper95%CI				UPDRS.III	-0.192	0.037	-5.162	0	-0.27	-0.12
											ST.HS.CV	constant	14.724	5.025	2.93	0.004
	depentvar	indepentvar	B	SE	t	p	Lower95%CI	Upper95%CI				Anxiety	4.597	1.496	3.072	0.003	1.66	7.53
	ST.TO	constant	68.579	5.49	12.492	0						Age	0.173	0.075	2.297	0.023	0.03	0.32			depentvar	indepentvar	B	SE	t	p	Lower95%CI	Upper95%CI
		Anxiety	-2.599	1.132	-2.296	0.023	-4.82	-0.38													DT.HS	constant	43.626	3.83	11.391	0
		Age	-0.255	0.059	-4.359	0	-0.37	-0.14														Age	-0.179	0.058	-3.114	0.002	-0.29	-0.07
		Weight..kg.	-0.087	0.048	-1.798	0.075	-0.18	0.01														Gender	1.494	1.003	1.489	0.139	-0.47	3.46
		UPDRS.III	-0.164	0.032	-5.199	0	-0.23	-0.1														Disease.duration..M.	-0.023	0.009	-2.601	0.01	-0.04	-0.01
																						UPDRS.III	-0.201	0.033	-6.141	0	-0.27	-0.14
	depentvar	indepentvar	B	SE	t	p	Lower95%CI	Upper95%CI
	ST.HS	constant	49.868	4.815	10.357	0
		Anxiety	-2.532	1.112	-2.277	0.024	-4.71	-0.35
		Age	-0.194	0.054	-3.583	0	-0.3	-0.09
		Gender	1.584	0.955	1.658	0.1	-0.29	3.46
		Disease.duration..M.	-0.019	0.009	-2.182	0.031	-0.04	0
		UPDRS.III	-0.184	0.031	-5.855	0	-0.25	-0.12
		MMSE	-0.165	0.097	-1.704	0.091	-0.35	0.02
